# Supplementary material for: Evaluation of Articular Eminence Inclination in Normo-Divergent Subjects with Different Skeletal Classes through CBCT
Source: Int J Environ Res Public Health. 2021 Jun 3;18(11):5992. doi: 10.3390/ijerph18115992 (PMC8199764; doi:10.3390/ijerph18115992)
Supplement: Supplementary file 1 [file ijerph-18-05992-s001.zip]

Archive with 1 entries (1 files):
- ijerph-1160688-supplementary.pdf
